# Supplementary material for: Anthrax outbreak associated with the consumption and handling of carcasses of livestock that suddenly died, Kanungu District, Uganda, June–November 2024
Source: PLoS Negl Trop Dis. 2026 Jul 10;20(7):e0013727. doi: 10.1371/journal.pntd.0013727 (PMC13372227; doi:10.1371/journal.pntd.0013727)
Supplement: S1 Dataset — This dataset contains individual-level data for cases and controls included in the study. Variables include demographic characteristics (age, gender, occupation, and education level), exposure history (handling and consumption of animal products), case–control status, geographic location (Bugongi, Katete, and other sub-counties in Kanungu), and temporal variables (year, month, and date of symptom onset). Variables with an underscore (_) represent coded versions of the corresponding categorical variables used for analysis. (XLS) [file pntd.0013727.s002.xls]

## Sheet: Sheet1
Age of case/control	Age_	Gender	Gender_	Occupation	Occupation_	Education	Education_	Education level_	Handled	Ate	Case or Control	Common Reference Group for Exposure	Year	Month	Date of onset	Bugongi	Katete	Other
32	3	Female	0	Peasant	1	Completed primary	0	2	1	1	0	4	2024	June	6	0	0	0
65	1	Male	1	Cattle keeper	5	Completed primary	0	2	0	0	0	1			7	0	0	0
62	1	Female	0	Peasant	1	Completed primary	0	2	0	0	0	1			8	0	0	0
40	3	Male	1	Cattle keeper	5	Some primary	0	2	0	0	0	1			9	0	0	0
61	1	Male	1	Cattle keeper	5	Some primary	0	2	0	0	0	1			10	0	0	0
22	2	Female	0	Peasant	1	Completed primary	0	2	0	0	0	1			11	0	0	0
18	2	Female	0	Peasant	1	Some primary	0	2	0	0	0	1			12	0	0	0
52	1	Male	1	Peasant	1	Completed primary	0	2	0	0	0	1			13	0	0	0
45	3	Male	1	Peasant	1	Completed primary	0	2	0	0	0	1			14	0	0	0
53	1	Male	1	Peasant	1	Completed primary	0	2	0	0	0	1			15	0	0	0
48	3	Female	0	Peasant	1	Some primary	0	2	0	0	0	1			16	0	0	0
22	2	Female	0	Peasant	1	Some O-level	1	1	0	0	0	4			17	0	0	0
40	3	Female	0	Peasant	1	Some primary	0	2	0	0	0	3			18	0	0	0
43	3	Female	0	Peasant	1	Some primary	0	2	1	1	0	1			19	1	0	0
16	2	Male	1	Student	3	Some O-level	1	1	0	1	0	1			20	0	0	0
70	1	Female	0	Peasant	1	None	0	2	0	0	0	1			21	0	0	0
31	3	Female	0	Peasant	1	Some primary	0	2	0	0	0	1			22	0	0	0
46	3	Female	0	Peasant	1	Some primary	0	2	0	0	0	1			23	0	0	0
40	3	Female	0	Peasant	1	Completed primary	0	2	0	0	0	1			24	0	0	0
21	2	Male	1	Peasant	1	Completed primary	0	2	0	0	0	1			25	0	0	0
55	1	Male	1	Peasant	1	Some O-level	1	1	0	0	0	1			26	0	0	0
52	1	Female	0	Peasant	1	Some primary	0	2	0	0	0	1			27	1	0	0
41	3	Female	0	Peasant	1	Completed primary	0	2	0	0	0	1			28	0	0	0
45	3	Male	1	Peasant	1	Completed primary	0	2	0	0	0	1			29	0	0	0
28	2	Male	1	Peasant	1	Completed primary	0	2	0	0	0	3			30	0	0	0
29	2	Male	1	Peasant	1	Some primary	0	2	0	0	0	3		July	1	0	0	0
25	2	Female	0	Peasant	1	Some primary	0	2	0	1	0	4			2	0	0	0
34	3	Female	0	Peasant	1	Some primary	0	2	0	1	0	1			3	0	0	0
67	1	Male	1	Peasant	1	Some primary	0	2	1	1	0	1			4	0	0	0
32	3	Female	0	Peasant	1	None	0	2	0	0	0	1			5	0	0	0
22	2	Female	0	Peasant	1	Some primary	0	2	0	0	0	1			6	0	0	0
80	1	Female	0	Peasant	1	None	0	2	0	0	0	1			7	0	0	0
20	2	Female	0	Shop owner	1	Some primary	0	2	0	0	0	3			8	1	0	0
54	1	Female	0	Peasant	1	Completed O-level	1	1	0	0	0	1			9	0	0	0
51	1	Female	0	Peasant	1	Some primary	0	2	0	1	0	1			10	1	0	0
29	2	Male	1	Peasant	1	Some O-level	1	1	0	0	0	1			11	0	0	0
61	1	Female	0	Peasant	1	None	0	2	0	0	0	3			12	1	0	0
73	1	Female	0	Peasant	1	Some primary	0	2	0	0	0	4			13	0	0	0
32	3	Male	1	Peasant	1	Completed O-level	1	1	0	1	0	1			14	1	0	0
40	3	Male	1	Peasant	1	Some primary	0	2	1	1	0	1			15	0	0	0
62	1	Female	0	Peasant	1	Some primary	0	2	0	0	0	1			16	1	0	0
78	1	Male	1	Peasant	1	Completed primary	0	2	0	0	0	1			17	0	0	0
32	3	Female	0	Peasant	1	Some O-level	1	1	0	0	0	1			18	0	0	0
45	3	Male	1	Peasant	1	Some primary	0	2	0	0	0	4			19	2	0	0
70	1	Male	1	Peasant	1	Some primary	0	2	0	0	0	1			20	0	0	0
37	3	Female	0	Peasant	1	Completed primary	0	2	1	1	0	1			21	0	0	0
37	3	Female	0	Peasant	1	Completed primary	0	2	0	0	0	3			22	0	0	0
61	1	Female	0	Peasant	1	Completed primary	0	2	0	0	0	4			23	0	0	0
23	2	Male	1	Peasant	1	Some primary	0	2	0	1	0	3			24	0	0	0
51	1	Female	0	Peasant	1	None	0	2	1	1	0	4			25	0	0	0
17	2	Female	0	Student	3	Some O-level	1	1	0	1	0	4			26	0	0	0
40	3	Female	0	Peasant	1	Completed primary	0	2	1	1	0	1			27	0	0	0
68	1	Female	0	Shop owner	1	Completed primary	0	2	1	1	0	1			28	0	0	0
55	1	Female	0	Peasant	1	Some O-level	1	1	0	0	0	1			29	0	0	0
54	1	Male	1	Peasant	1	Bachelor's degree	1	1	0	0	0	4			30	0	0	0
28	2	Male	1	Peasant	1	Tertiary	1	1	0	0	0	1			31	2	0	0
42	3	Male	1	Peasant	1	Some primary	0	2	1	1	0	3		August	1	0	0	0
30	3	Female	0	Shop owner	1	Some O-level	1	1	0	0	0	3			2	0	0	0
49	3	Male	1	Peasant	1	Some primary	0	2	0	1	0	3			3	0	0	0
52	1	Male	1	Peasant	1	Some primary	0	2	0	1	0	4			4	0	0	0
59	1	Male	1	Peasant	1	Completed primary	0	2	0	1	0	3			5	0	0	0
18	2	Female	0	Peasant	1	Completed primary	0	2	1	1	0	3			6	0	0	0
80	1	Female	0	Peasant	1	Some primary	0	2	0	1	0	3			7	0	0	0
35	3	Female	0	Boda-boda rider	2	Some O-level	1	1	0	1	0	3			8	0	0	0
60	1	Female	0	Peasant	1	Some primary	0	2	0	1	0	1			9	0	0	0
67	1	Female	0	Peasant	1	Completed primary	0	2	0	1	0	1			10	0	0	0
30	3	Male	1	Cattle keeper	5	Some primary	0	2	0	0	0	1			11	0	0	0
24	2	Female	0	Peasant	1	Completed primary	0	2	0	0	0	1			12	0	1	0
66	1	Male	1	Peasant	1	Completed O-level	1	1	0	0	0	1			13	0	0	0
35	3	Male	1	Peasant	1	Some primary	0	2	0	0	0	1			14	0	0	0
53	1	Male	1	Peasant	1	Completed primary	0	2	0	0	0	1			15	1	2	1
43	3	Male	1	Peasant	1	None	0	2	0	0	0	3			16	0	0	0
35	3	Male	1	Peasant	1	Some O-level	1	1	0	0	0	3			17	1	1	0
52	1	Female	0	Peasant	1	Some primary	0	2	0	1	0	3			18	0	0	0
25	2	Female	0	Peasant	1	Some O-level	1	1	0	1	0	1			19	0	1	0
38	3	Female	0	Peasant	1	Completed primary	0	2	0	1	0	1			20	1	0	0
18	2	Male	1	Peasant	1	Some primary	0	2	0	0	0	1			21	0	2	0
72	1	Female	0	Peasant	1	Completed O-level	1	1	0	0	0	1			22	1	0	0
29	2	Male	1	Peasant	1	Tertiary	1	1	0	0	0	1			23	0	0	0
23	2	Female	0	Peasant	1	Completed A-level	1	1	0	0	0	1			24	2	2	0
38	3	Female	0	Shop owner	1	Completed primary	0	2	0	0	0	1			25	0	0	0
28	2	Female	0	Shop owner	1	Completed O-level	1	1	0	0	0	1			26	0	0	0
28	2	Female	0	Peasant	1	Bachelor's degree	1	1	0	0	0	1			27	2	0	0
45	3	Male	1	Peasant	1	Tertiary	1	1	0	0	0	1			28	0	1	0
30	3	Female	0	Shop owner	1	Some primary	0	2	0	0	0	1			29	2	0	0
45	3	Female	0	Shop owner	1	Completed primary	0	2	0	0	0	1			30	2	1	1
38	3	Male	1	Boda-boda rider	2	Some O-level	1	1	0	0	0	1			31	0	0	0
33	3	Female	0	Shop owner	1	Tertiary	1	1	0	0	0	1		September	1	0	0	0
45	3	Female	0	Shop owner	1	Some primary	0	2	0	0	0	2			2	0	0	0
33	3	Male	1	Peasant	1	Completed primary	0	2	0	0	0	3			3	0	1	0
26	2	Male	1	Peasant	1	Tertiary	1	1	1	0	0	3			4	0	1	0
46	3	Male	1	Peasant	1	Completed primary	0	2	0	1	0	2			5	0	0	1
49	3	Female	0	Peasant	1	Some primary	0	2	0	1	0	1			6	0	1	1
36	3	Male	1	Peasant	1	Tertiary	1	1	1	0	0	1			7	0	0	0
21	2	Female	0	Shop owner	1	Completed O-level	1	1	0	0	0	3			8	0	1	0
29	2	Male	1	Peasant	1	Some O-level	1	1	0	0	0	3			9	0	0	1
31	3	Female	0	Peasant	1	Completed primary	0	2	0	1	0	1			10	0	0	0
49	3	Female	0	Peasant	1	Some O-level	1	1	0	1	0	1			11	0	0	1
35	3	Male	1	Cattle keeper	5	Some O-level	1	1	0	0	0	1			12	0	0	0
36	3	Male	1	Peasant	1	Some primary	0	2	0	0	0	3			13	0	0	1
54	1	Male	1	Peasant	1	Completed O-level	1	1	0	0	0	3			14	0	0	0
37	3	Male	1	Cattle keeper	5	Tertiary	1	1	0	1	0	1			15	0	1	1
29	2	Female	0	Shop owner	1	None	0	2	0	1	0	1			16	0	1	1
58	1	Male	1	Peasant	1	Some primary	0	2	0	0	0	3			17	0	0	1
54	1	Male	1	Peasant	1	Completed primary	0	2	0	0	0	3			18	0	1	0
53	1	Male	1	Peasant	1	Some primary	0	2	0	1	0	3			19	0	0	1
34	3	Male	1	Shop owner	1	Completed O-level	1	1	0	1	0	1			20	0	0	2
49	3	Male	1	Peasant	1	Some O-level	1	1	0	1	0	1			21	0	0	0
25	2	Male	1	Peasant	1	Some primary	0	2	0	0	0	1			22	0	0	1
32	3	Female	0	Peasant	1	Some primary	0	2	0	0	0	1			23	0	1	0
40	3	Female	0	Peasant	1	Some primary	0	2	0	0	0	1			24	0	0	1
49	3	Male	1	Peasant	1	Some primary	0	2	0	0	0	1			25	0	0	0
30	3	Female	0	Peasant	1	Some primary	0	2	0	0	0	1			26	0	0	0
34	3	Male	1	Peasant	1	Completed A-level	1	1	0	0	0	3			27	2	0	1
56	1	Female	0	Peasant	1	None	0	2	0	0	0	1			28	0	0	0
24	2	Male	1	Cattle keeper	5	Some primary	0	2	0	1	0	1			29	0	0	0
34	3	Female	0	Peasant	1	Some primary	0	2	0	0	0	3			30	0	0	0
45	3	Male	1	Peasant	1	Some primary	0	2	0	0	0	4		October	1	0	0	0
21	2	Male	1	Boda-boda rider	2	Some primary	0	2	0	1	0	1			2	0	0	0
37	3	Male	1	Cattle keeper	5	Some O-level	1	1	1	1	0	1			3	1	0	0
40	3	Male	1	Butcher	4	Completed primary	0	2	0	0	0	1			4	0	0	0
36	3	Female	0	Peasant	1	Some O-level	1	1	0	0	0	1			5	0	0	0
40	3	Male	1	Butcher	4	Completed O-level	1	1	0	0	0	1			6	0	0	0
32	3	Male	1	Butcher	4	Some O-level	1	1	0	0	0	1			7	0	0	0
34	3	Male	1	Slaughterer	4	Completed O-level	1	1	0	0	0	1			8	0	0	0
49	3	Female	0	Peasant	1	Some O-level	1	1	0	0	0	2			9	0	0	0
29	2	Male	1	Cattle keeper	5	Tertiary	1	1	0	0	0	4			10	0	0	0
37	3	Male	1	Peasant	1	Some O-level	1	1	1	0	0	1			11	0	0	0
39	3	Male	1	Butcher	4	Some O-level	1	1	1	1	0	1			12	0	0	0
32	3	Female	0	Meat trader	4	Completed primary	0	2	0	0	0	1			13	0	0	0
25	2	Female	0	Meat trader	4	Completed O-level	1	1	0	0	0	1			14	0	0	0
32	3	Male	1	Butcher	4	Some O-level	1	1	0	0	0	2			15	0	0	0
35	3	Female	0	Shop owner	1	Completed O-level	1	1	0	0	0	1			16	0	0	0
36	3	Male	1	Butcher	4	Completed primary	0	2	1	0	0	1			17	0	0	0
30	3	Male	1	Butcher	4	Tertiary	1	1	0	0	0	2			18	0	0	0
34	3	Male	1	Butcher	4	Completed primary	0	2	0	0	0	2			19	0	0	0
38	3	Male	1	Butcher	4	Completed O-level	1	1	1	0	0	1			20	0	0	0
25	2	Male	1	Peasant	1	Some O-level	1	1	1	0	0	3			21	0	0	0
46	3	Male	1	Butcher	4	Some O-level	1	1	0	0	0	4			22	0	0	0
35	3	Male	1	Peasant	1	Completed O-level	1	1	0	1	0	1			23	0	0	0
50	3	Female	0	Meat trader	4	Tertiary	1	1	1	1	0	4			24	0	0	1
29	2	Female	0	Peasant	1	Some O-level	1	1	0	0	0	1			25	0	0	6
38	3	Male	1	Butcher	4	Completed O-level	1	1	1	1	0	1			26	0	0	4
31	3	Male	1	Butcher	4	Some primary	0	2	0	0	0	1			27	0	0	2
29	2	Male	1	Cattle keeper	5	Tertiary	1	1	0	0	0	1			28	0	0	2
54	1	Female	0	Peasant	1	Tertiary	1	1	0	0	0	4			29	0	0	1
32	3	Female	0	Peasant	1	Tertiary	1	1	0	0	0	1			30	1	0	3
29	2	Male	1	Butcher	4	Some O-level	1	1	1	1	0	1			31	1	0	1
27	2	Female	0	Peasant	1	Tertiary	1	1	0	0	0	1		November	1	1	0	0
38	3	Male	1	Butcher	4	Tertiary	1	1	0	0	0	1			2	0	0	0
36	3	Female	0	Peasant	1	Some primary	0	2	0	0	0	1			3	0	0	1
33	3	Male	1	Butcher	4	Some primary	0	2	0	0	0	1			4	0	0	2
54	1	Male	1	Butcher	4	Some O-level	1	1	0	0	0	1			5	1	0	0
26	2	Female	0	Peasant	1	Completed O-level	1	1	0	0	0	1			6	1	0	0
28	2	Male	1	Boda-boda rider	2	Tertiary	1	1	0	0	0	1			7	0	0	0
37	3	Male	1	Butcher	4	Some O-level	1	1	0	0	0	2			8	2	0	0
45	3	Female	0	Peasant	1	Completed primary	0	2	0	0	0	1			9	0	1	0
54	1	Male	1	Cattle keeper	5	Some O-level	1	1	1	0	0	2			10	0	2	0
29	2	Male	1	Peasant	1	Tertiary	1	1	0	0	0	1			11	0	0	1
28	2	Male	1	Meat trader	4	Some O-level	1	1	1	0	0	3			12	0	0	1
24	2	Female	0	Shop owner	1	Completed O-level	1	1	0	0	0	1			13	0	0	0
48	3	Male	1	Butcher	4	Completed primary	0	2	0	1	0	1			14	0	0	2
31	3	Female	0	Butcher	4	Completed primary	0	2	0	0	0	1			15	0	0	2
36	3	Male	1	Butcher	4	Tertiary	1	1	0	0	0	1			16	0	1	2
29	2	Male	1	Shop owner	1	Completed primary	0	2	0	0	0	1			17	1	0	0
42	3	Male	1	Butcher	4	Tertiary	1	1	0	1	0	3			18	0	0	0
35	3	Male	1	Boda-boda rider	2	Completed primary	0	2	0	0	0	1			19	0	0	1
35	3	Male	1	Boda-boda rider	2	None	0	2	0	0	0	1			20	0	0	0
36	3	Male	1	Cattle keeper	5	Completed O-level	1	1	1	0	0	2			21	0	0	0
39	3	Male	1	Butcher	4	Some O-level	1	1	0	0	0	1			22	0	0	0
37	3	Male	1	Boda-boda rider	2	Completed primary	0	2	0	0	0	1			23	0	0	0
43	3	Female	0	Shop owner	1	Tertiary	1	1	0	0	0	1			24	0	0	0
36	3	Male	1	Butcher	4	Post graduate education	1	1	0	0	0	1			25	0	0	0
36	3	Male	1	Butcher	4	Some primary	0	2	0	0	0	1			26	0	0	0
46	3	Female	0	Shop owner	1	Completed primary	0	2	0	0	0	1			27	0	0	0
26	2	Male	1	Shop owner	1	Completed A-level	1	1	0	0	0	1			28	0	0	0
28	2	Male	1	Student	3	Some O-level	1	1	0	0	0	1			29	0	0	0
38	3	Female	0	Peasant	1	Tertiary	1	1	0	0	0	1			30	0	0	0
43	3	Female	0	Peasant	1	Some primary	0	2	0	0	0	1
27	2	Female	0	Peasant	1	Some O-level	1	1	0	0	0	1
42	3	Male	1	Peasant	1	Some primary	0	2	1	1	1	4
42	3	Male	1	Peasant	1	Some primary	0	2	1	1	1	4
28	2	Male	1	Boda-boda rider	2	Completed primary	0	2	1	1	1	4
45	3	Male	1	Peasant	1	Some primary	0	2	1	0	1	2
22	2	Male	1	Peasant	1	None	0	2	1	1	1	4
30	3	Male	1	Slaughterer	4	Some primary	0	2	1	1	1	4
29	2	Male	1	Peasant	1	Completed O-level	1	1	0	1	1	3
56	1	Male	1	Slaughterer	4	Some primary	0	2	1	0	1	2
32	3	Male	1	Cattle keeper	5	Completed O-level	1	1	1	1	1	4
40	3	Male	1	Peasant	1	Completed primary	0	2	1	1	1	4
45	3	Female	0	Peasant	1	Some primary	0	2	1	1	1	4
31	3	Male	1	Peasant	1	Completed O-level	1	1	0	0	1	1
50	3	Male	1	Peasant	1	Some primary	0	2	1	1	1	4
45	3	Male	1	Butcher	4	Some O-level	1	1	1	1	1	4
26	2	Male	1	Boda-boda rider	2	Completed primary	0	2	1	1	1	4
42	3	Male	1	Butcher	4	None	0	2	1	1	1	4
78	1	Male	1	Slaughterer	4	Some primary	0	2	1	1	1	4
16	2	Male	1	Student	3	Some O-level	1	1	1	1	1	4
30	3	Male	1	Peasant	1	Some primary	0	2	0	1	1	3
28	2	Male	1	Boda-boda rider	2	Some primary	0	2	1	1	1	4
40	3	Male	1	Boda-boda rider	2	Completed primary	0	2	0	0	1	1
32	3	Male	1	Slaughterer	4	None	0	2	1	1	1	4
34	3	Male	1	Meat trader	4	Some primary	0	2	0	1	1	3
6	2	Male	1	Peasant	1	None	0	2	0	0	1	1
40	3	Female	0	Peasant	1	Some primary	0	2	0	1	1	3
7	2	Male	1	Student	3	Some primary	0	2	0	0	1	1
39	3	Male	1	Slaughterer	4	Some primary	0	2	1	0	1	2
45	3	Male	1	Meat trader	4	Some primary	0	2	1	1	1	4
28	2	Male	1	Butcher	4	Some primary	0	2	0	1	1	3
28	2	Male	1	Peasant	1	None	0	2	1	1	1	4
40	3	Male	1	Meat trader	4	Some primary	0	2	1	1	1	4
43	3	Male	1	Meat trader	4	Some primary	0	2	1	1	1	4
35	3	Male	1	Slaughterer	4	Some primary	0	2	1	1	1	4
53	1	Male	1	Peasant	1	Some primary	0	2	0	0	1	1
47	3	Male	1	Peasant	1	Completed primary	0	2	1	1	1	4
42	3	Male	1	Butcher	4	Some primary	0	2	1	1	1	4
15	2	Female	0	Student	3	Some primary	0	2	1	0	1	2
50	3	Female	0	Peasant	1	Completed primary	0	2	0	0	1	1
37	3	Female	0	Peasant	1	Some primary	0	2	0	1	1	3
40	3	Male	1	Butcher	4	Completed primary	0	2	1	1	1	4
59	1	Male	1	Peasant	1	Completed primary	0	2	1	1	1	4
43	3	Male	1	Peasant	1	Some primary	0	2	1	1	1	4
46	3	Male	1	Peasant	1	Some primary	0	2	1	0	1	2
14	2	Male	1	Student	3	Some primary	0	2	1	1	1	4
42	3	Male	1	Slaughterer	4	None	0	2	1	1	1	4
40	3	Male	1	Peasant	1	Some O-level	1	1	1	1	1	4
54	1	Male	1	Peasant	1	Completed O-level	1	1	1	1	1	4
56	1	Male	1	Slaughterer	4	Some O-level	1	1	1	0	1	2
38	3	Male	1	Slaughterer	4	Some primary	0	2	1	0	1	2
59	1	Male	1	Peasant	1	Some primary	0	2	1	1	1	4
31	3	Male	1	Peasant	1	Some primary	0	2	1	0	1	2
36	3	Male	1	Meat trader	4	Some primary	0	2	1	0	1	2
38	3	Female	0	Peasant	1	Completed primary	0	2	1	1	1	4
31	3	Male	1	Slaughterer	4	Some O-level	1	1	1	0	1	2
12	2	Female	0	Student	3	Some primary	0	2	0	0	1	1
38	3	Male	1	Slaughterer	4	None	0	2	1	1	1	4
42	3	Male	1	Peasant	1	Some O-level	1	1	1	1	1	4
25	2	Male	1	Butcher	4	Tertiary	1	1	1	1	1	4
13	2	Male	1	Student	3	Some primary	0	2	1	0	1	2
27	2	Female	0	Peasant	1	Completed primary	0	2	1	1	1	4
72	1	Female	0	Peasant	1	None	0	2	0	1	1	3
29	2	Female	0	Meat trader	4	Completed primary	0	2	0	1	1	3
57	1	Female	0	Peasant	1	None	0	2	0	0	1	1
46	3	Male	1	Peasant	1	Some primary	0	2	0	1	1	3
11	2	Male	1	Student	3	Some primary	0	2	0	0	1	1
49	3	Male	1	Peasant	1	Some primary	0	2	1	1	1	4
39	3	Male	1	Peasant	1	Some primary	0	2	1	1	1	4
19	2	Male	1	Peasant	1	Completed primary	0	2	1	1	1	4
37	3	Male	1	Peasant	1	Some O-level	1	1	1	1	1	4
32	3	Female	0	Peasant	1	Some primary	0	2	1	1	1	4
40	3	Male	1	Peasant	1	Some O-level	1	1	1	1	1	4
20	2	Male	1	Peasant	1	Some primary	0	2	1	1	1	4
30	3	Male	1	Peasant	1	Some primary	0	2	1	1	1	4
45	3	Male	1	Peasant	1	Completed O-level	1	1	1	1	1	4
24	2	Male	1	Cattle keeper	5	Some primary	0	2	1	1	1	4
45	3	Male	1	Cattle keeper	5	Some primary	0	2	1	1	1	4
29	2	Male	1	Peasant	1	Some O-level	1	1	1	1	1	4
48	3	Male	1	Peasant	1	Completed primary	0	2	1	1	1	4
13	2	Female	0	Student	3	Some primary	0	2	0	1	1	3
38	3	Female	0	Peasant	1	Some primary	0	2	0	1	1	3
11	2	Female	0	Student	3	Some primary	0	2	0	1	1	3
37	3	Male	1	Peasant	1	Some O-level	1	1	1	1	1	4
45	3	Female	0	Peasant	1	Some primary	0	2	0	1	1	3
61	1	Female	0	Peasant	1	Some primary	0	2	0	1	1	3
37	3	Female	0	Peasant	1	Some primary	0	2	0	1	1	3
23	2	Female	0	Peasant	1	Some primary	0	2	0	1	1	3
42	3	Female	0	Peasant	1	Some primary	0	2	0	1	1	3
60	1	Female	0	Peasant	1	Some primary	0	2	0	1	1	3
61	1	Male	1	Peasant	1	None	0	2	0	1	1	3
35	3	Female	0	Peasant	1	Some primary	0	2	0	1	1	3
